# Supplementary material for: Do Hatchery-Reared Southern Pygmy Perch (Nannoperca australis) Develop Effective Survival Behaviour in a Soft-Release Site?
Source: Animals (Basel). 2025 Sep 21;15(18):2754. doi: 10.3390/ani15182754 (PMC12466502; doi:10.3390/ani15182754)
Supplement: Supplementary file 1 [file animals-15-02754-s001.zip]

Archive with 1 entries (1 files):
- animals-3866268-supplementary.pdf
